# Supplementary material for: Thoroughbred Racehorses in Hong Kong Require Vitamin D Supplementation to Mitigate the Risk of Low Vitamin D Status
Source: Animals (Basel). 2023 Jun 29;13(13):2145. doi: 10.3390/ani13132145 (PMC10339896; doi:10.3390/ani13132145)
Supplement: Supplementary file 1 [file animals-13-02145-s001.zip › Table S1.xls]

## Sheet: HONG KONG
Pair (=1 and 2) or single=0	SEQUENCE NO.	HORSE NUMBER	DATE	25OHD2 (nmol/L) (VALUES BELOW ASSAY MINIMUM DETECTION LEVEL OF 0.5nmol/L RECORDED AS 0.49)	250HD3 (nmol/L)	TOTAL 25OHD nmol/L (sum 25OHD2&25OHD3) (nmol/L)	GENDER g=gelding, c=colt	Age at Sampling (y)	Import date	Duration in HK at time sampling (Years)	Trainer at time of sampling (1-19)	foaling_date	exported country (1-6)
0	40	M401	2016-02-25	0.49	9.79	10.28	g	7.88493	26/06/11	4.67123	11	2008-04-09	3
0	36	N121	2015-12-04	4.91	15.95	20.86	g	7.24384	13/09/11	4.2274	5	2008-09-07	1
0	26	N331	2015-11-13	0.49	11.48	11.97	g	6.64658	18/03/12	3.65753	1	2009-03-23	3
0	17	N427	2015-11-12	0.49	20.65	21.14	g	7.1863	25/06/12	3.38356	9	2008-09-06	1
0	20	N442	2015-11-12	1.19	16.59	17.78	g	6.07123	26/06/12	3.38082	7	2009-10-18	2
0	29	P037	2015-11-13	2.47	18.64	21.11	g	6.75616	28/07/12	3.29589	17	2009-02-11	3
0	15	P103	2015-11-12	1.25	16.07	17.32	g	6.19178	28/08/12	3.20822	9	2009-09-04	2
0	19	P106	2015-11-12	0.49	26.28	26.77	g	7.18356	28/08/12	3.20822	9	2008-09-07	2
0	25	P130	2015-11-13	0.49	11.8	12.29	g	7.08767	17/09/12	3.15616	1	2008-10-13	1
0	4	P195	2015-11-11	0.49	22.23	22.72	g	7.12055	12/11/12	2.99726	8	2008-09-29	1
0	16	P208	2015-11-12	0.49	8.93	9.42	g	6.13151	19/11/12	2.98082	9	2009-09-26	2
0	11	P241	2015-11-12	2.17	12.47	14.64	g	5.59726	09/12/12	2.92603	10	2010-04-09	6
0	22	P262	2015-11-12	2.1	8.76	10.86	g	5.7863	22/12/12	2.89041	11	2010-01-30	3
0	6	P420	2015-11-12	0.49	11.76	12.25	g	5.01918	27/05/13	2.46301	2	2010-11-06	2
0	9	S059	2015-11-12	1.63	11.48	13.11	g	5.11507	29/07/13	2.29041	12	2010-10-02	2
0	3	S066	2015-11-11	4.04	4.82	8.86	g	4.9863	29/07/13	2.28767	13	2010-11-17	2
0	27	S144	2015-11-13	0.78	11.01	11.79	g	6.48493	28/09/13	2.12603	16	2009-05-21	3
0	7	S176	2015-11-12	2.39	8.2	10.59	g	4.95616	07/10/13	2.09863	2	2010-11-29	2
0	5	S323	2015-11-11	0.49	28.63	29.12	g	4.13425	24/02/14	1.71233	8	2011-09-24	2
0	37	S324	2015-12-04	0.49	13.25	13.74	g	5.15068	24/02/14	1.77534	14	2010-10-11	2
0	1	S376	2015-11-11	5.95	5.29	11.24	g	4.66575	08/04/14	1.59452	13	2011-03-14	3
0	39	S400	2015-12-04	0.49	19.12	19.61	g	5.10137	18/05/14	1.54795	4	2010-10-29	2
0	34	S431	2015-11-14	0.49	8.33	8.82	g	4.14521	17/06/14	1.41096	15	2011-09-23	2
0	32	S440	2015-11-13	4.4	10.48	14.88	g	5.08493	22/06/14	1.39452	18	2010-10-14	1
0	23	T028	2015-11-13	1.9	6.52	8.42	g	4.10685	20/07/14	1.31781	11	2011-10-06	1
0	14	T054	2015-11-12	1.57	9.22	10.79	g	4.20274	28/07/14	1.29315	7	2011-08-31	2
0	2	T081	2015-11-11	3.12	6.14	9.26	g	5.06301	22/08/14	1.22192	13	2010-10-20	1
0	8	T128	2015-11-12	1.8	12.11	13.91	g	3.16712	25/08/14	1.21644	12	2012-09-12	2
0	18	T159	2015-11-12	1.69	13.74	15.43	g	5.24384	22/09/14	1.13973	9	2010-08-16	2
0	10	T160	2015-11-12	0.49	27.74	28.23	g	4.24658	22/09/14	1.13973	12	2011-08-15	2
0	28	T253	2015-11-13	0.49	9.33	9.82	g	3.63562	20/01/15	0.813699	16	2012-03-26	6
0	35	T265	2015-11-14	5.36	20.19	25.55	g	3.14247	23/01/15	0.808219	15	2012-09-23	1
0	21	T266	2015-11-12	2.54	7.08	9.62	g	4.07123	23/01/15	0.80274	11	2011-10-18	1
0	12	T291	2015-11-12	0.49	3.84	4.33	g	3.56438	31/01/15	0.780822	3	2012-04-20	4
0	24	T304	2015-11-13	2.09	6.59	8.68	g	4.18904	24/02/15	0.717808	5	2011-09-06	2
0	31	T318	2015-11-13	3.87	11.7	15.57	g	4.10137	13/03/15	0.671233	18	2011-10-08	1
0	13	T383	2015-11-12	3.75	8.45	12.2	g	4.09315	24/04/15	0.553425	3	2011-10-10	1
0	30	T389	2015-11-13	5.9	11.07	16.97	g	3.99452	22/05/15	0.479452	18	2011-11-16	1
1	33	S379	2015-11-14	2.74	10.97	13.71	g	5.07671	18/04/14	1.57534	14	2010-10-18	1
1	44	V181	2015-11-09	3.95	1.82	5.77	g	3.72055	25/10/15	0.0410959	19	2012-02-20	5
1	45	V184	2015-11-09	5.96	6.19	12.15	c	4.72603	25/10/15	0.0410959	19	2012-02-19	5
1	46	V186	2015-11-09	6.65	5.11	11.76	g	3.76986	25/10/15	0.0410959	13	2013-02-02	3
1	47	V190	2015-11-09	6.12	7.98	14.1	g	4.53699	25/10/15	0.0410959	19	2012-04-28	3
1	48	V191	2015-11-09	7.54	7.01	14.55	c	3.83014	25/10/15	0.0410959	6	2013-01-11	3
1	49	V193	2015-11-09	5.76	3.61	9.37	c	4.50959	25/10/15	0.0410959	11	2012-05-08	4
1	50	V194	2015-11-09	8.72	5.82	14.54	c	4.76986	25/10/15	0.0410959	13	2012-02-03	4
1	51	V196	2015-11-10	3.04	6.73	9.77	g	5.11781	26/10/15	0.0410959	11	2011-09-30	2
1	68	V201	2016-01-30	1.63	7.39	9.02	g	3.25479	26/10/15	0.263014	11	2012-10-29	2
1	52	V207	2015-11-12	3.89	9.28	13.17	g	3.18356	30/10/15	0.0356164	11	2012-09-06	1
1	53	V211	2015-11-12	5.09	5.81	10.9	g	3.06849	30/10/15	0.0356164	13	2012-10-18	1
1	54	V212	2015-11-12	5.48	9.47	14.95	g	3.11233	30/10/15	0.0356164	13	2012-10-02	1
1	55	V213	2015-11-12	7.56	7.17	14.73	g	3.19452	30/10/15	0.0356164	11	2012-09-02	1
1	56	V214	2015-11-12	5.48	8.5	13.98	g	3.08493	30/10/15	0.0356164	6	2012-10-12	1
1	57	V215	2015-11-30	4.65	5.96	10.61	g	4.04658	16/11/15	0.0383562	11	2011-11-14	2
1	58	V223	2015-11-30	7.05	4.85	11.9	g	3.26849	16/11/15	0.0383562	13	2012-08-24	2
1	59	V227	2015-12-03	6.45	6.91	13.36	g	4.14521	20/11/15	0.0356164	11	2011-10-12	1
1	60	V229	2015-12-03	4.48	4.18	8.66	g	3.26575	20/11/15	0.0356164	13	2012-08-28	1
1	63	V237	2016-01-04	5.37	9.68	15.05	g	3.88219	19/12/15	0.0438356	13	2012-02-17	5
1	65	V238	2016-01-04	4.7	6.95	11.65	g	2.76986	19/12/15	0.0438356	6	2013-03-29	5
1	61	V240	2016-01-04	5.63	5.61	11.24	c	2.78082	19/12/15	0.0438356	19	2013-03-25	3
1	64	V246	2016-01-04	3.41	6.97	10.38	g	2.74521	19/12/15	0.0438356	13	2013-04-07	4
1	62	V248	2016-01-04	7.68	4.77	12.45	g	2.72877	19/12/15	0.0438356	13	2013-04-13	4
1	66	V254	2016-01-04	2.94	5.05	7.99	g	3.23836	21/12/15	0.0383562	6	2012-10-09	2
1	67	V256	2016-01-04	2.05	2.69	4.74	g	3.22466	21/12/15	0.0383562	19	2012-10-14	2
1	69	V264	2016-02-05	3.34	3.93	7.27	g	4.31507	23/01/16	0.0356164	13	2011-10-14	1
1	41	V272	2016-02-05	7.19	5.55	12.74	g	3.30411	23/01/16	0.0356164	13	2012-10-17	1
1	70	V277	2016-02-05	7.11	5.75	12.86	g	3.26575	23/01/16	0.0356164	11	2012-10-31	1
1	71	V283	2016-02-09	12.74	9.06	21.8	g	2.41918	25/01/16	0.0410959	19	2013-09-09	2
1	72	V287	2016-02-09	0.49	5.34	5.83	g	3.26301	25/01/16	0.0410959	13	2012-11-05	2
1	73	V288	2016-02-09	2.63	9.84	12.47	g	3.33973	25/01/16	0.0410959	13	2012-10-08	2
1	74	V291	2016-02-16	9.1	4.37	13.47	g	3.00822	31/01/16	0.0438356	13	2013-02-13	3
1	42	V294	2016-03-03	10.8	7.7	18.5	g	3.35068	19/02/16	0.0356164	13	2012-10-27	1
1	43	V295	2016-03-03	8.26	4.92	13.18	g	3.45479	19/02/16	0.0356164	6	2012-09-19	1
1	76	V341	2016-04-08	8.75	6.81	15.56	g	3.52329	25/03/16	0.0383562	11	2012-09-30	1
1	75	V344	2016-04-08	7.43	2.86	10.29	g	3.47123	25/03/16	0.0383562	13	2012-10-19	1
1	77	V346	2016-04-08	11.31	8.3	19.61	g	3.40548	25/03/16	0.0383562	11	2012-11-12	1
1	78	V370	2016-05-23	4.89	8.34	13.23	g	3.0411	07/05/16	0.0438356	6	2013-05-09	3
1	79	V388	2016-06-07	6.93	5.71	12.64	g	2.67945	23/05/16	0.0410959	13	2013-10-03	2
1	80	V391	2016-06-07	6.48	5.92	12.4	g	2.82466	23/05/16	0.0410959	13	2013-08-11	2
2	38	S379	2015-12-04	3.53	13.2	16.73	g	5.13151	18/04/14	1.63014	14	2010-10-18	1
2	84	V181	2016-01-30	0.49	6.73	7.22	g	3.94521	25/10/15	0.265753	19	2012-02-20	5
2	85	V184	2016-01-30	3.76	12.31	16.07	c	3.94795	25/10/15	0.265753	19	2012-02-19	5
2	86	V186	2016-01-29	4.65	2.96	7.61	g	2.98904	25/10/15	0.263014	13	2013-02-02	3
2	87	V190	2016-01-30	3.15	11.07	14.22	g	3.7589	25/10/15	0.265753	19	2012-04-28	3
2	88	V191	2016-02-01	2.85	6.1	8.95	c	3.05753	25/10/15	0.271233	6	2013-01-11	3
2	89	V193	2016-01-30	1.25	8.01	9.26	c	3.73151	25/10/15	0.265753	11	2012-05-08	4
2	90	V194	2016-01-29	2.68	5.05	7.73	g	3.98904	25/10/15	0.263014	13	2012-02-03	4
2	91	V196	2016-01-30	2.89	8.88	11.77	g	4.33699	26/10/15	0.263014	11	2011-09-30	2
2	108	V201	2016-06-30	2.76	9.43	12.19	g	3.67123	26/10/15	0.679452	11	2012-10-29	2
2	92	V207	2016-01-30	1.6	5.62	7.22	g	3.4	30/10/15	0.252055	1	2012-09-06	1
2	93	V211	2016-01-29	4.86	4.41	9.27	g	3.28219	30/10/15	0.249315	13	2012-10-18	1
2	94	V212	2016-01-29	6.5	7.61	14.11	g	3.32603	30/10/15	0.249315	13	2012-10-02	1
2	95	V213	2016-01-30	4.11	9.52	13.63	g	3.41096	30/10/15	0.252055	11	2012-09-02	1
2	96	V214	2016-02-01	0.49	11.61	12.1	g	3.30685	30/10/15	0.257534	6	2012-10-12	1
2	97	V215	2016-01-30	0.49	6.95	7.44	g	4.2137	16/11/15	0.205479	11	2011-11-14	2
2	98	V223	2016-01-29	2.38	3.84	6.22	g	3.43288	16/11/15	0.20274	13	2012-08-24	2
2	99	V227	2016-02-03	4.07	8.13	12.2	g	4.31507	20/11/15	0.205479	11	2011-10-12	1
2	100	V229	2016-02-03	4.82	5.18	10	g	3.43562	20/11/15	0.205479	13	2012-08-28	1
2	103	V237	2016-03-03	4.91	8.2	13.11	g	4.04384	19/12/15	0.205479	13	2012-02-17	5
2	105	V238	2016-03-03	3.91	8.12	12.03	g	2.93151	19/12/15	0.205479	6	2013-03-29	5
2	101	V240	2016-03-03	3.62	14.72	18.34	c	2.94247	19/12/15	0.205479	19	2013-03-25	3
2	104	V246	2016-03-03	3.48	6.39	9.87	g	2.90685	19/12/15	0.205479	13	2013-04-07	4
2	102	V248	2016-03-03	5.24	4.91	10.15	g	2.89041	19/12/15	0.205479	13	2013-04-13	4
2	106	V254	2016-03-03	1.69	7.15	8.84	g	3.4	21/12/15	0.2	6	2012-10-09	2
2	107	V256	2016-03-03	0.49	9.73	10.22	g	3.3863	21/12/15	0.2	19	2012-10-14	2
2	109	V264	2016-04-05	3.72	2.87	6.59	g	4.47945	23/01/16	0.2	13	2011-10-14	1
2	81	V272	2016-06-30	2.33	2.11	4.44	g	3.70411	23/01/16	0.435616	13	2012-10-17	1
2	110	V277	2016-04-05	5.24	9	14.24	g	3.43014	23/01/16	0.2	11	2012-10-31	1
2	111	V283	2016-04-09	0.49	33.92	34.41	g	2.58356	25/01/16	0.205479	19	2013-09-09	2
2	112	V287	2016-04-09	2.53	4.2	6.73	g	3.4274	25/01/16	0.205479	13	2012-11-05	2
2	113	V288	2016-04-09	4.47	9.7	14.17	g	3.50411	25/01/16	0.205479	13	2012-10-08	2
2	114	V291	2016-04-16	6.14	4.7	10.84	g	3.1726	31/01/16	0.208219	13	2013-02-13	3
2	82	V294	2016-06-30	6.86	4.23	11.09	g	3.67671	19/02/16	0.361644	13	2012-10-27	1
2	83	V295	2016-06-30	0.49	6.03	6.52	g	3.78082	19/02/16	0.361644	6	2012-09-19	1
2	116	V341	2016-06-30	2.4	7.81	10.21	g	3.75068	25/03/16	0.265753	11	2012-09-30	1
2	115	V344	2016-06-30	4.75	3.7	8.45	g	3.69863	25/03/16	0.265753	13	2012-10-19	1
2	117	V346	2016-06-30	5.66	10.64	16.3	g	3.63288	25/03/16	0.265753	11	2012-11-12	1
2	118	V370	2016-07-01	2.91	8.51	11.42	g	3.14795	07/05/16	0.150685	6	2013-05-09	3
2	119	V388	2016-07-01	10.12	3.74	13.86	g	2.74521	23/05/16	0.106849	13	2013-10-03	2
2	120	V391	2016-07-01	6.93	3.5	10.43	g	2.89041	23/05/16	0.106849	13	2013-08-11	2

## Sheet: UNITED KINGDOM
Horse #	SERUM 25OHD2 (nmol/L)	SERUM 25OHD3 (nmol/L)	SERUM TOTAL 25OHD (sum 25OHD2 & 25OHD3) (nmol/L)	Age at Sampling (y)	GENDER (g=gelding, f-female)
1	6.1	10.2	16.3	7	g
2	7.2	12.5	19.7	5	g
3	5.6	8	13.6	6	g
4	9.2	11.4	20.6	7	g
5	6.5	8.6	15.1	11	g
6	5.8	7.3	13.1	11	g
7	10.9	15	25.9	11	g
8	10.5	16.3	26.8	7	g
9	5.8	9.1	14.9	6	g
10	6.2	6.1	12.3	4	F
11	6.1	10.2	16.3	7	g
12	7.5	10.1	17.6	7	g
13	7.9	6.4	14.2	6	g
14	7.1	5.8	12.9	8	g
15	6.2	3.7	10	7	g
16	12.1	8.4	20.4	5	g
17	6	3.9	9.9	7	g
18	11.2	7.3	18.5	3	g
19	10.7	9.1	19.8	4	F
20	11.6	9	20.6	5	g
21	8.2	5.1	13.2	8	g
22	9	6.2	15.2	11	g
